# Supplementary material for: Blockchain and explainable-AI integrated system for Polycystic Ovary Syndrome (PCOS) detection
Source: PeerJ Comput Sci. 2025 Feb 28;11:e2702. doi: 10.7717/peerj-cs.2702 (PMC11888934; doi:10.7717/peerj-cs.2702)
Supplement: Supplemental Information 2 [file peerj-cs-11-2702-s002.js]

/*
 * SPDX-License-Identifier: Apache-2.0
 */

'use strict';

const { Contract } = require('fabric-contract-api');
const crypto = require('crypto');
let initPatients = require('./initpatientLedger.json');
let initDoctors = require('./initdoctorLedger.json');
let initAdmins = require('./initadminLedger.json');
let initHosp = require('./inithospLedger.json');

class PatientContract extends Contract {

    async initLedger(ctx) {
        console.info('============= START : Initialize Patient Ledger ===========');
        const patient = initPatients;
        for (let i = 0; i < patient.length; i++) {
            patient[i].docType = 'patient';
            await ctx.stub.putState('MRN' + i, Buffer.from(JSON.stringify(patient[i])));
            console.info('Added <--> ', patient[i]);
        }
        console.info('============= END : Initialize Patient Ledger ===========');

        const doctor = initDoctors;
        console.info('============= START : Initialize Doctor Ledger ===========');
        for (let i = 0; i < doctor.length; i++) {
            patient[i].docType = 'doctor';
            await ctx.stub.putState('DOC' + i, Buffer.from(JSON.stringify(doctor[i])));
            console.info('Added <--> ', doctor[i]);
        }
        console.info('============= END : Initialize Doctor Ledger ===========');

        const admin = initAdmins;
        
        console.info('============= END : Initialize Admin Ledger ===========');
        for (let i = 0; i < admin.length; i++) {
            admin[i].docType = 'admin';
            await ctx.stub.putState('ADMIN' + i, Buffer.from(JSON.stringify(admin[i])));
            console.info('Added <--> ', admin[i]);
        }
        console.info('============= END : Initialize Admin Ledger ===========');
        
        const hospital = initHosp;
        console.info('============= END : Initialize Hospital Ledger ===========');
        for (let i = 0; i < hospital.length; i++) {
            hospital[i].docType = 'hospital';
            await ctx.stub.putState('HOSP' + i, Buffer.from(JSON.stringify(hospital[i])));
            console.info('Added <--> ', hospital[i]);
        }
        console.info('============= END : Initialize Hospital Ledger ===========');

    }

    async getAllPatientResults(iterator, isHistory) {
        let allResults = [];
        while (true) {
            let res = await iterator.next();

            if (res.value && res.value.value.toString()) {
                let jsonRes = {};
                console.log(res.value.value.toString('utf8'));

                if (isHistory && isHistory === true) {
                    jsonRes.Timestamp = res.value.timestamp;
                }
                jsonRes.Key = res.value.key;

                try {
                    jsonRes.Record = JSON.parse(res.value.value.toString('utf8'));
                } catch (err) {
                    console.log(err);
                    jsonRes.Record = res.value.value.toString('utf8');
                }
                allResults.push(jsonRes);
            }
            if (res.done) {
                console.log('end of data');
                await iterator.close();
                console.info(allResults);
                return allResults;
    
	    
	    }
        }
    }

//PatientContract

    async patientExists(ctx, patientId) {
        const buffer = await ctx.stub.getState(patientId);
        return (!!buffer && buffer.length > 0);
    }

    async Patient_updatePatient(ctx, patientId, newAge,newWeight,newmarriageStatus,updatedBy,newPregnant) {
        const exists = await this.patientExists(ctx, patientId);
        if (!exists) {
            throw new Error(`The patient ${patientId} does not exist`);
        }
        const patient = await this.Patient_readPatient(ctx, patientId)
        let isDataChanged = false;
        if (newAge !== null && newAge !== '' && patient.Age !== newAge) {
            patient.Age = newAge;
            isDataChanged = true;
        }

        if (newWeight !== null && newWeight !== '' && patient.Weight !== newWeight) {
            patient.Weight = newWeight;
            isDataChanged = true;
        }

        
        if (newmarriageStatus!== null && newmarriageStatus !== '' && patient.Marriage_Status !== newmarriageStatus) {
            patient.Marriage_Status = newmarriageStatus;
            isDataChanged = true;
        }

        if (updatedBy !== null && updatedBy !== '') {
            patient.changedBy = updatedBy;
        }

        if (newPregnant !== null && newPregnant !== '' && patient.Pregnant !== newPregnant) {
            patient.Pregnant = newPregnant;
            isDataChanged = true;
        }

        
        if (isDataChanged === false) return;

        const buffer = Buffer.from(JSON.stringify(patient));
        await ctx.stub.putState(patientId, buffer);
    }


    async Patient_readPatient(ctx, patientId) {
        const exists = await this.patientExists(ctx, patientId);
        if (!exists) {
            throw new Error(`The patient ${patientId} does not exist`);
        }
        const buffer = await ctx.stub.getState(patientId);
        const asset = JSON.parse(buffer.toString());
        return asset;
    }

    
    async Patient_grantAccessToDoctor(ctx, patientId,doctorId) {
        // Get the patient asset from world state
        const patient = await this.Patient_readPatient(ctx, patientId);
        // unique doctorIDs in Granted
        if (!patient.permissionGranted.includes(doctorId)) {
            patient.permissionGranted.push(doctorId);
            patient.changedBy = patientId;
        }
        const buffer = Buffer.from(JSON.stringify(patient));
        await ctx.stub.putState(patientId, buffer);
    }

    async Patient_revokeAccessFromDoctor(ctx, patientId,doctorId) {
        
        const patient = await this.Patient_readPatient(ctx, patientId);
        // Remove the doctor if existing
        if (patient.permissionGranted.includes(doctorId)) {
            patient.permissionGranted = patient.permissionGranted.filter(doctor => doctor !== doctorId);
            patient.changedBy = patientId;
        }
        const buffer = Buffer.from(JSON.stringify(patient));
        // Update the ledger with updated permissionGranted
        await ctx.stub.putState(patientId, buffer);
    }


//DoctorContract

    async doctorExists(ctx, doctorId) {
        const buffer = await ctx.stub.getState(doctorId);
        return (!!buffer && buffer.length > 0);
    }

    async Doctor_readDoctor(ctx, doctorId) {
        const exists = await this.doctorExists(ctx, doctorId);
        if (!exists) {
            throw new Error(`The patient ${doctorId} does not exist`);
        }
        const buffer = await ctx.stub.getState(doctorId);
        const result = JSON.parse(buffer.toString());
        return result;
    }

    async Doctor_ReadPatients(ctx, patientId,doctorId) {

        let patient = await this.Patient_readPatient(ctx, patientId);

        const permissionArray = patient.permissionGranted;
        if(!permissionArray.includes(doctorId)) {
            throw new Error(`The doctor ${doctorId} does not have permission to patient ${patientId}`);
        }
        patient = ({
            patientId: patientId,
            Age: patient.Age,
            Weight: patient.Weight,
            Height: patient.Height,
            Blood_Group: patient.Blood_Group,
            BMI: patient.BMI,
            Marriage_Status: patient.Marriage_Status
        });
        return patient;
    }

    async Doctor_updateDoctor(ctx, doctorId, firstName, lastName, password, age,
        phoneNumber,address, bloodGroup, fields) {
            const exists = await this.doctorExists(ctx, doctorId);
            if (!exists) {
                throw new Error(`The patient ${doctorId} does not exist`);
            }
    const doctor = {
        firstName,
        lastName,
        password:crypto.createHash('sha256').update(password).digest('hex'),
        age,
        phoneNumber,
        address,
        bloodGroup,
        fields
    };
    const buffer = Buffer.from(JSON.stringify(doctor));
    await ctx.stub.putState(doctorId, buffer);
}

    
    async Doctor_updatePatientDetails(ctx, patientId, newAge, newWeight, newmarriageStatus, updatedBy, newPregnant, newpulseRate, newabortionsNo, newhairLoss) {

        const exists = await this.patientExists(ctx, patientId);
        if (!exists) {
            throw new Error(`The patient ${patientId} does not exist`);
        }
        const patient = await this.Patient_readPatient(ctx, patientId);

        let isDataChanged = false;

        if (newAge !== null && newAge !== '' && patient.Age !== newAge) {
            patient.Age = newAge;
            isDataChanged = true;
        }

        if (newWeight !== null && newWeight !== '' && patient.Weight !== newWeight) {
            patient.Weight = newWeight;
            isDataChanged = true;
        }

        
        if (newmarriageStatus!== null && newmarriageStatus !== '' && patient.Marriage_Status !== newmarriageStatus) {
            patient.Marriage_Status = newmarriageStatus;
            isDataChanged = true;
        }

        if (updatedBy !== null && updatedBy !== '') {
            patient.changedBy = updatedBy;
        }

        if (newPregnant !== null && newPregnant !== '' && patient.Pregnant !== newPregnant) {
            patient.Pregnant = newPregnant;
            isDataChanged = true;
        }


        if (newpulseRate !== null && newpulseRate !== '' && patient.Pulse_rate !== newpulseRate) {
            patient.Pulse_rate = newpulseRate;
            isDataChanged = true;
        }

        if (newabortionsNo!== null && newabortionsNo !== '' && patient.Abortions_no !== newabortionsNo) {
            patient.Abortions_no = newabortionsNo;
            isDataChanged = true;
        }

        if (newhairLoss !== null && newhairLoss !== '' && patient.Hair_loss !== newhairLoss) {
            patient.Hair_loss = newhairLoss;
            isDataChanged = true;
        }

       
        if (isDataChanged === false) return;

        const buffer = Buffer.from(JSON.stringify(patient));
        await ctx.stub.putState(patientId, buffer);
    }

//ADMIN contract

    async AdminExists(ctx, adminId) {
        const buffer = await ctx.stub.getState(adminId);
        return (!!buffer && buffer.length > 0);
    }

    async readAdminDetails(ctx, adminId) {
        const exists = await this.AdminExists(ctx, adminId);
        if (!exists) {
            throw new Error(`The Admin ${adminId} does not exist`);
        }
        const buffer = await ctx.stub.getState(adminId);
        const asset = JSON.parse(buffer.toString());
        return asset;
    }

    async Admin_createPatient(ctx, patientId, Age,Weight, Height, BMI, Blood_Group, Pulse_rate ) {
    const exists = await this.patientExists(ctx, patientId);
    if (exists) {
        throw new Error(`The patient ${patientId} already exists`);
    }
        const patient = {
            Age,
            Weight,
            Height,
            BMI,
            Blood_Group,
            Pulse_rate,            
            docType: 'patient',
        };
        const buffer = Buffer.from(JSON.stringify(patient));
        await ctx.stub.putState(patientId, buffer);
    }

    async Admin_createDoctor(ctx, doctorId,emailId, firstName, lastName,password, age,
        phoneNumber,Fields) {
    const exists = await this.doctorExists(ctx, doctorId);
    if (exists) {
        throw new Error(`The Doctor ${doctorId} already exists`);
    }
        const patient = {
            emailId,
            firstName,
            lastName,
            password:crypto.createHash('sha256').update(password).digest('hex'),
            age,
            phoneNumber,
            Fields,
            docType: 'doctor',
        };
        const buffer = Buffer.from(JSON.stringify(patient));
        await ctx.stub.putState(doctorId, buffer);
    }
    
   
    async Admin_readPatient(ctx, patientId) {
        const exists = await this.patientExists(ctx, patientId);
        if (!exists) {
            throw new Error(`The patient ${patientId} does not exist`);
        }
        const buffer = await ctx.stub.getState(patientId);
        const asset = JSON.parse(buffer.toString());
        return asset;
    }

    async Admin_readDoctor(ctx, doctorId) {
        const exists = await this.doctorExists(ctx, doctorId);
        if (!exists) {
            throw new Error(`The doctor ${doctorId} does not exist`);
        }
        const buffer = await ctx.stub.getState(doctorId);
        const asset = JSON.parse(buffer.toString());
        return asset;
    }

    async Admin_deletePatient(ctx, patientId) {
        const exists = await this.patientExists(ctx, patientId);
        if (!exists) {
            throw new Error(`The patient ${patientId} does not exist`);
        }
        await ctx.stub.deleteState(patientId);
    }

    async Admin_deleteDoctor(ctx, doctorId) {
        const exists = await this.doctorExists(ctx, doctorId);
        if (!exists) {
            throw new Error(`The doctor ${doctorId} does not exist`);
        }
        await ctx.stub.deleteState(doctorId);
    }

    async queryAllIds(ctx) {
        let resultsIterator = await ctx.stub.getStateByRange('', '');
        let asset = await this.getAllPatientResults(resultsIterator, false);

        return this.fetchLimitedFields(asset);
    }

    
    async queryAllPatients(ctx) {
        let resultsIterator = await ctx.stub.getStateByRange('', '');
        let result = await this.getAllPatientResults(resultsIterator, false);

        return this.fetchLimitedFields1(result);
    }

    fetchLimitedFields = result => {
        for (let i = 0; i < result.length; i++) {
            const obj = result[i];
            result[i] = {
                EntityId: obj.Key,
                firstName: obj.Record.firstName,
                lastName: obj.Record.lastName,
                phoneNumber: obj.Record.phoneNumber,
                emergPhoneNumber: obj.Record.emergPhoneNumber
            };
        }

        return result;
    }

    fetchLimitedFields1 = result => {
        for (let i = 0; i < result.length; i++) {
            const obj = result[i];
            result[i] = {
                EntityId: obj.Key
    
            };
        }
    
        return result;
    }

    async getQueryResultForQueryString(ctx, queryString) {
        let resultsIterator = await ctx.stub.getQueryResult(queryString);
        console.info('getQueryResultForQueryString <--> ', resultsIterator);
        let results = await this.getAllPatientResults(resultsIterator, false);
        return JSON.stringify(results);
        
    }

    async getPatientHistory(ctx, patientId) {
        let resultsIterator = await ctx.stub.getHistoryForKey(patientId);
        let asset = await this.getAllPatientResults(resultsIterator, true);

        return this.fetchLimitedFields(asset, true);
    }


//Insurance Contract    
    
    async Ins_ReadPatients(ctx, patientId){
        let patient = await this.Patient_readPatient(ctx, patientId);
        patient = ({
            patientId: patientId,
            Age: patient.Age,
            Weight: patient.Weight,
            Marriage_Status: patient.Marriage_Status,
            Height: patient.Height,
            BMI: patient.BMI,
            Blood_Group: patient.Blood_Group,
            Pulse_rate: patient.Pulse_rate
        });
        return patient;
    }
    
 //added hospital functions   Admin_createHospital
 
 async hospitalExists(ctx, hospitalId) {
        const buffer = await ctx.stub.getState(hospitalId);
        return (!!buffer && buffer.length > 0);
    }

    async hospital_readhospital(ctx, hospitalId) {
        const exists = await this.hospitalExists(ctx, hospitalId);
        if (!exists) {
            throw new Error(`The hospital ${hospitalId} does not exist`);
        }
        const buffer = await ctx.stub.getState(hospitalId);
        const result = JSON.parse(buffer.toString());
        return result;
    }

    async hospital_ReadPatients(ctx, patientId,hospitalId) {

        let patient = await this.Patient_readPatient(ctx, patientId);

        const permissionArray = patient.permissionGranted;
        if(!permissionArray.includes(hospitalId)) {
            throw new Error(`The hospital ${hospitalId} does not have permission to patient ${patientId}`);
        }
        patient = ({
            patientId: patientId,
            Age: patient.Age,
            Weight: patient.Weight,
            Marriage_Status: patient.Marriage_Status,
            Height: patient.Height,
            BMI: patient.BMI,
            Blood_Group: patient.Blood_Group,
            Pulse_rate: patient.Pulse_rate
            
        });
        return patient;
    }


async Patient_grantAccessTohospital(ctx, patientId,hospitalId) {
        // Get the patient asset from world state
        const patient = await this.Patient_readPatient(ctx, patientId);
        // unique doctorIDs in Granted
        if (!patient.permissionGranted.includes(hospitalId)) {
            patient.permissionGranted.push(hospitalId);
            patient.changedBy = patientId;
        }
        const buffer = Buffer.from(JSON.stringify(patient));
        await ctx.stub.putState(patientId, buffer);
    }

    async Patient_revokeAccessFromhospital(ctx, patientId,hospitalId) {
        
        const patient = await this.Patient_readPatient(ctx, patientId);
        // Remove the doctor if existing
        if (patient.permissionGranted.includes(hospitalId)) {
            patient.permissionGranted = patient.permissionGranted.filter(hospital => hospital !== hospitalId);
            patient.changedBy = patientId;
        }
        const buffer = Buffer.from(JSON.stringify(patient));
        // Update the ledger with updated permissionGranted
        await ctx.stub.putState(patientId, buffer);
    }

     async Admin_createHospital(ctx, hospitalId,Name, phoneNumber, address, emailId, employeescount, password) {
    const exists = await this.hospitalExists(ctx, hospitalId);
    if (exists) {
        throw new Error(`The hospital ${hospitalId} already exists`);
    }
        const patient = {
            Name, 
            phoneNumber,
            address, 
            emailId, 
            employeescount, 
            password:crypto.createHash('sha256').update(password).digest('hex'),
            docType: 'hospital'
        };
        const buffer = Buffer.from(JSON.stringify(patient));
        await ctx.stub.putState(hospitalId, buffer);
    }
// Doctor request access from patient

 async Doctor_requestAccessfromPatient(ctx, patientId,doctorId) {
        return this.Patient_grantAccessToDoctor(ctx, patientId,doctorId);
    }


 /**
     * @description Get the client used to connect to the network.
     */
    async getClientId(ctx) {
        const clientIdentity = ctx.clientIdentity.getID();
        // Ouput of the above - 'x509::/OU=client/CN=hosp1admin::/C=US/ST=North Carolina/L=Durham/O=hosp1.lithium.com/CN=ca.hosp1.lithium.com'
        let identity = clientIdentity.split('::');
        identity = identity[1].split('/')[2].split('=');
        return identity[1].toString('utf8');
    }
    
    
    
//Pharmacy contract

/* async Pharma_Adddetails(ctx, patientId,date,vacId,vacname,dose,pharmaId) {
        // Get the patient asset from world state
        const patient = await this.Patient_readPatient(ctx, patientId);
        // unique doctorIDs in Granted
        if (!patient.vaccineDetails.includes(vacId)) {
            patient.vaccineDetails.push({"vaccine Id":vacId, "vaccine date": date,"vaccine name":vacname, "Dose details": dose});
            
           // nietos.push({"01": nieto.label, "02": nieto.value});
            
            patient.changedBy = pharmaId;
        }
        const buffer = Buffer.from(JSON.stringify(patient));
        await ctx.stub.putState(patientId, buffer);
    }
    */
    
async Pharma_ReadPatients(ctx, patientId){
        let patient = await this.Patient_readPatient(ctx, patientId);
        patient = ({
            patientId: patientId,
            Age: patient.Age,
            Weight: patient.Weight,
            Marriage_Status: patient.Marriage_Status,
            Height: patient.Height,
            BMI: patient.BMI,
            Blood_Group: patient.Blood_Group,
            Pulse_rate: patient.Pulse_rate
            
        });
        return patient;
    }

//Primary Health Centre 
/*async PHC_addVaccinationdetails(ctx, patientId,date,vacId,vacname,dose,PHCId) {
        // Get the patient asset from world state
        const patient = await this.Patient_readPatient(ctx, patientId);
        // unique doctorIDs in Granted
        if (!patient.vaccineDetails.includes(vacId)) {
            patient.vaccineDetails.push({"vaccine Id":vacId, "vaccine date": date,"vaccine name":vacname, "Dose details": dose});
            
           // nietos.push({"01": nieto.label, "02": nieto.value});
            
            patient.changedBy = PHCId;
        }
        const buffer = Buffer.from(JSON.stringify(patient));
        await ctx.stub.putState(patientId, buffer);
    }*/

async PHC_ReadPatients(ctx, patientId){
        let patient = await this.Patient_readPatient(ctx, patientId);
        patient = ({
            patientId: patientId,
            Age: patient.Age,
            Weight: patient.Weight,
            Marriage_Status: patient.Marriage_Status,
            Height: patient.Height,
            BMI: patient.BMI,
            Blood_Group: patient.Blood_Group,
            Pulse_rate: patient.Pulse_rate
        });
        return patient;
    }


 async processData(ctx, key, value) {
        // Add logic to process data received from external sources
        // Update the state or perform any other required actions
        await ctx.stub.putState(key, Buffer.from(value));
        return 'Data processed successfully';
    }

    async getResults(ctx) {
        // Add logic to retrieve and return results
        const results = await ctx.stub.getState('resultKey');
        return results.toString();
    }

}

module.exports = PatientContract;
